# Supplementary material for: The Roles of Reactive Oxygen Species and Nitric Oxide in Perfluorooctanoic Acid-Induced Developmental Cardiotoxicity and l-Carnitine Mediated Protection
Source: Int J Mol Sci. 2017 Jun 8;18(6):1229. doi: 10.3390/ijms18061229 (PMC5486052; doi:10.3390/ijms18061229)
Supplement: Supplementary File 1 [file ijms-18-01229-s001.zip]

Archive with 6 entries (6 files):
- WB iNOS Data.xlsx
- WB p65 Data.xlsx
- ESR NO Data.xlsx
- ESR ROS Data.xlsx
- General Parameter Data.xlsx
- Heart Rate Data.xlsx
