# Supplementary material for: The Roles of Reactive Oxygen Species and Nitric Oxide in Perfluorooctanoic Acid-Induced Developmental Cardiotoxicity and l-Carnitine Mediated Protection
Source: Int J Mol Sci. 2017 Jun 8;18(6):1229. doi: 10.3390/ijms18061229 (PMC5486052; doi:10.3390/ijms18061229)
Supplement: Supplementary File 1 [file ijms-18-01229-s001.zip › WB iNOS Data.xlsx]

## Sheet: Sheet1
ED19 Western Blotting iNOS				Hatchling Western Blotting iNOS
Vehicle	PFOA	PFOA+LC		Vehicle	PFOA	PFOA+LC
0.867621	1.25684	2.77148		0.934919	0.684829	0.788277
1.13238	1.82957	2.22884		1.06508	0.586662	0.65178
1	1.73356	2.60257		1	0.731818	0.796201
