# Supplementary material for: The Roles of Reactive Oxygen Species and Nitric Oxide in Perfluorooctanoic Acid-Induced Developmental Cardiotoxicity and l-Carnitine Mediated Protection
Source: Int J Mol Sci. 2017 Jun 8;18(6):1229. doi: 10.3390/ijms18061229 (PMC5486052; doi:10.3390/ijms18061229)
Supplement: Supplementary File 1 [file ijms-18-01229-s001.zip › WB p65 Data.xlsx]

## Sheet: Sheet1
ED10 Western Blotting p65 translocation Data						ED15 Western Blotting p65 translocation Data						ED19 Western Blotting p65 translocation Data						Hatchling Western Blotting p65 translocation Data
Control	PFOA	PFOA+LC				Control	PFOA	PFOA+LC				Control	PFOA	PFOA+LC				Control	PFOA	PFOA+LC
1	0.640749	0.342204				1	0.411832	0.678821				1	1.10329	1.04254				1	0.247849	0.612283
1	0.907681	1.2496				1	0.830017	1.03431				1	1.3892	0.993021				1	0.81909	0.698223
1	0.339107	0.768126				1	0.43469	0.444801				1	1.2053	0.996756				1	0.63845	0.430942
1	1.09502	1.67504
