# Supplementary material for: The Roles of Reactive Oxygen Species and Nitric Oxide in Perfluorooctanoic Acid-Induced Developmental Cardiotoxicity and l-Carnitine Mediated Protection
Source: Int J Mol Sci. 2017 Jun 8;18(6):1229. doi: 10.3390/ijms18061229 (PMC5486052; doi:10.3390/ijms18061229)
Supplement: Supplementary File 1 [file ijms-18-01229-s001.zip › ESR NO Data.xlsx]

## Sheet: Sheet1
ED6 NO Data				ED10 NO Data				ED15 NO Data				ED19 NO Data				Hatchling NO Data
Control	PFOA	PFOA+LC		Control	PFOA	PFOA+LC		Control	PFOA	PFOA+LC		Control	PFOA	PFOA+LC		Control	PFOA	PFOA+LC
635755	637243	547909		319700	320200	489210		13315000	13562000	4701000		344537	433723	697959		150900	374314	259700
455270	635250	419304		263000	478846	338800		6802400	11840000	5414000		358212	625684	682712		209400	278600	282921
449612	211190	481699		738878	718394	267300		5955870	9978000	8278000		339539	637485	677311		308110	316481	298447
					565652								472403				309100	232600
																	322613	226400
