# Supplementary material for: The Roles of Reactive Oxygen Species and Nitric Oxide in Perfluorooctanoic Acid-Induced Developmental Cardiotoxicity and l-Carnitine Mediated Protection
Source: Int J Mol Sci. 2017 Jun 8;18(6):1229. doi: 10.3390/ijms18061229 (PMC5486052; doi:10.3390/ijms18061229)
Supplement: Supplementary File 1 [file ijms-18-01229-s001.zip › ESR ROS Data.xlsx]

## Sheet: Sheet1
ED6 ROS data				ED10 ROS data				ED15 ROS data				ED19 ROS data				Hatchling ROS data
Control	PFOA	PFOA+LC		Control	PFOA	PFOA+LC		Control	PFOA	PFOA+LC		Control	PFOA	PFOA+LC		Control	PFOA	PFOA+LC
304322	204662	189306		348600	255700	208205		807700	858800	60314		1225100	1799154	1101100		1115800	1535200	1387200
128940	222700	263705		357000	333994	335687		1193700	1111200	842500		1013700	1463925	1273000		1043000	1408716	1349856
101984	132292	69221		133243	143400	251659		365300	802400	1175300		717600	1495365	1156900		1348221	1420161	1221999
																1023010
