# Supplementary material for: The Roles of Reactive Oxygen Species and Nitric Oxide in Perfluorooctanoic Acid-Induced Developmental Cardiotoxicity and l-Carnitine Mediated Protection
Source: Int J Mol Sci. 2017 Jun 8;18(6):1229. doi: 10.3390/ijms18061229 (PMC5486052; doi:10.3390/ijms18061229)
Supplement: Supplementary File 1 [file ijms-18-01229-s001.zip › General Parameter Data.xlsx]

## Sheet: Sheet1
ED6 Embryo Heart Weight (mg)				ED10 Embryo Heart Weight (mg)				ED15 Embryo Heart Weight (mg)				ED15 Embryo Liver Weight (mg)
Vehicle	PFOA	PFOA+LC		Vehicle	PFOA	PFOA+LC		Vehicle	PFOA	PFOA+LC		Vehicle	PFOA	PFOA+LC
5.4	5	5.9		37.4	30.6	25.5		124	117	113		270	274	243
8.1	6	7.2		31.5	43.3	26.1		134	108	132		276	253	234
9.5	6.8	8.1		28.7	30.2	22.8		131	136	137		285	245	284
7.3	6.7	8.5		31.2	25.5	30.4		125	97	96		276	218	224
7.3	6.1	7.9		30.2	30	30.1		110	115	127		237	274	262
7.4	6.2	7.5		27.6	27.8	29		108	126	135		274	310	255
5.8	6.4	9.6		28.4	27.3	25.4		77	140	101		262	265	259
9.6	7.5	7.6		28	30.3	26.8		135	117	130		327	264	295
7.1	9	5.6		28.1	24.4	30		123	128	114		317	320	284
6.5	6.6	6.8			24.9	26.9		121		123		291		296
										119				257
ED19 Embryo Slim Body Weight (g)				ED19 Embryo Heart Index				ED19 Embryo Liver Index				Hatchling Chicken Slim Body weight (g)
Vehicle	PFOA	PFOA+LC		Vehicle	PFOA	PFOA+LC		Vehicle	PFOA	PFOA+LC		Vehicle	PFOA	PFOA+LC
31.6	29.3	25.8		6.07595	6.2116	6.70543		17.057	23.3447	23.1395		29.9	29.2	23.1
26.4	22.3	30.2		6.85606	8.29596	6.82119		20.7197	24.1256	24.9007		24.8	28.7	29.2
25.4	23	23.7		6.77165	6.30435	8.14346		20.9449	19.8261	24.346		30.9	28	25
27.8	25	24.9		6.61871	7.48	7.22892		16.7266	24.76	17.5502		29.7	29.1	28.8
	23.4	24			8.07692	7.16667			20.2991	21.1667		28.2	27	32.3
													26.5	33.2
													28.8	28.3
														33.6
Hatchling Chicken Heart index				Hatchling Chicken Liver index				Hatchability
Vehicle	PFOA	PFOA+LC		Vehicle	PFOA	PFOA+LC		Vehicle	PFOA	PFOA+LC
6.62207	7.15753	6.88312		29.3645	24.1096	20.0433		5 out of 6	7 out of 7	8 out of 9
7.25806	8.27875	8.83562		28.4677	26.9338	23.9384
10.2686	7.46429	8.44		33.9806	28.5357	35.88
7.03704	8.93471	6.90972		17.5421	30.6186	26.0417
6.77305	8.51852	6.9969		23.3688	25.7037	26.3777
	8.18868	8.73494			31.3962	33.2831
	6.52778	7.20848			22.6042	25.1237
		6.875				22.4405
