# Supplementary material for: The Roles of Reactive Oxygen Species and Nitric Oxide in Perfluorooctanoic Acid-Induced Developmental Cardiotoxicity and l-Carnitine Mediated Protection
Source: Int J Mol Sci. 2017 Jun 8;18(6):1229. doi: 10.3390/ijms18061229 (PMC5486052; doi:10.3390/ijms18061229)
Supplement: Supplementary File 1 [file ijms-18-01229-s001.zip › Heart Rate Data.xlsx]

## Sheet: Sheet1
Hatchling Heart Rate
Vehicle	PFOA	PFOA+LC
300	428.571	300
333.333	400	315.789
300	400	333.333
315.789	352.941	285.714
315.789	400	315.789
